# Supplementary material for: Impact of Citric Acid on the Structure, Barrier, and Tensile Properties of Esterified/Cross-Linked Potato Peel-Based Films and Coatings
Source: Polymers (Basel). 2024 Dec 17;16(24):3506. doi: 10.3390/polym16243506 (PMC11679704; doi:10.3390/polym16243506)
Supplement: Supplementary file 1 [file polymers-16-03506-s001.zip]

Archive with 1 entries (1 files):
- polymers-3278428-supplementary.pdf
